# Supplementary material for: Mitogenome of Endemic Species of Flying Squirrel, Trogopterus xanthipes (Rodentia, Mammalia) and Phylogeny of the Sciuridae
Source: Animals (Basel). 2025 May 21;15(10):1493. doi: 10.3390/ani15101493 (PMC12108527; doi:10.3390/ani15101493)
Supplement: Supplementary file 1 [file animals-15-01493-s001.zip]

Archive with 13 entries (13 files):
- Figure S1.tif
- Figure S2.tif
- Figure S3.tif
- Figure S4.tif
- Figure S5.tif
- Figure S6.tif
- Table S1.pdf
- Table S2.pdf
- Table S3.pdf
- Table S4.pdf
- Table S5.pdf
- Table S6.pdf
- Table S7.pdf
